# Supplementary material for: Common Reactivity and Properties of Heme Peroxidases: A DFT Study of Their Origin
Source: Antioxidants (Basel). 2023 Jan 28;12(2):303. doi: 10.3390/antiox12020303 (PMC9952403; doi:10.3390/antiox12020303)
Supplement: Supplementary file 1 [file antioxidants-12-00303-s001.zip]

Archive with 1 entries (1 files):
- antioxidants-2053590-supplementary.pdf
